# Supplementary material for: Transcriptome Analysis Reveals Roles of Anthocyanin- and Jasmonic Acid-Biosynthetic Pathways in Rapeseed in Response to High Light Stress
Source: Int J Mol Sci. 2021 Dec 1;22(23):13027. doi: 10.3390/ijms222313027 (PMC8657659; doi:10.3390/ijms222313027)
Supplement: Supplementary file 1 [file ijms-22-13027-s001.zip]

Archive with 2 entries (2 files):
- Figure S1_202111124.pdf
- SI_20211119_1124.xlsx
